# Supplementary material for: Introducing FMEA plus method for comprehensive safety risk assessment in the steel industry
Source: PLoS One. 2025 Oct 9;20(10):e0331748. doi: 10.1371/journal.pone.0331748 (PMC12510507; doi:10.1371/journal.pone.0331748)
Supplement: S2 Appendix — (XLSX) [file pone.0331748.s002.xlsx]

## Sheet: Delphi Que.
Introduction Dear Expert, We are conducting a Delphi study to develop a semi-quantitative model namely FMEA+ for safety risk assessment in the steel industries. Your expertise is highly valued in this process. Please complete this questionnaire by rating the importance of each factor on the provided scales. The study will involve 3 rounds to reach consensus. Instructions: Rate each factor on impo…	Section 1: Factor Rating Scales: 1 = Very Low 2 = Low 3 = Moderate 4 = High 5 = Very High
Dimension	Sub-factor	Importance (1-5)	Measurability (1-5)	Comments
Occurrence	Reliability
	Redundancy
	Incidents learning
	Human reliability
Severity	Human injury
	Financial loss
	Operational interruption
	Reputation damage
Detectability	Permanent maintenance
	Technical inspection
	Daily/routine inspection
	Permit data
	Employee participation
Thank you for your participation. Your responses will remain confidential and will only be used for this research.

## Sheet: Delphi Data Sheet
Deiphi Panel	Reliability	Redundancy	Incidents learning	Human reliability	Human injury	Financial loss	Operational interruption	Reputation damage	Permanent maintenance	Technical inspection	Daily/routine inspection	Permit data	Employee participation
ID: 1	5	4	4	5	5	5	5	5	5	5	5	5	5
ID: 2	5	5	5	5	5	5	5	5	5	5	5	4	5
ID: 3	5	5	5	5	5	5	5	5	5	5	5	2	5
ID: 4	5	5	5	5	5	5	5	5	5	5	5	5	5
ID: 5	5	5	5	4	5	5	5	5	5	4	5	4	5
ID: 6	4	5	5	5	5	4	4	4	5	5	5	3	4
ID: 7	5	5	5	5	4	5	5	5	4	4	5	5	5
ID: 8	5	5	5	5	4	5	5	5	5	5	4	3	5
ID: 9	5	5	5	5	5	5	5	5	5	5	5	5	5
ID: 10	5	5	5	5	5	5	5	5	5	5	5	3	5
ID: 11	5	5	5	4	5	5	5	5	5	5	5	5	4
ID: 12	5	4	5	4	5	5	4	5	5	5	5	3	5
ID: 13	5	5	5	5	5	5	5	5	5	5	5	5	5
ID: 14	4	5	5	5	5	5	5	5	4	4	5	4	5
ID: 15	5	5	5	5	5	5	5	4	5	5	5	3	5
ID: 16	5	5	4	5	5	4	5	5	5	5	4	3	4
ID: 17	5	5	5	5	5	5	5	5	5	4	5	3	5
ID: 18	5	5	5	5	5	5	5	5	5	5	5	5	5
ID: 19	5	5	5	5	4	5	4	5	5	5	5	3	5
ID: 20	5	5	5	5	5	5	5	5	5	5	5	4	5
ID: 21	5	5	5	5	5	5	5	5	5	5	5	3	5
ID: 22	5	5	5	5	5	5	5	5	5	5	5	5	5
ID: 23	4	5	5	5	5	5	5	5	4	5	5	2	5
ID: 24	5	5	5	4	5	5	5	4	5	5	5	4	4
ID: 25	5	5	5	5	5	4	4	5	5	5	4	5	5
ID: 26	5	5	4	5	5	5	5	5	5	4	5	3	5
ID: 27	5	5	5	5	5	5	5	5	5	5	5	5	5
ID: 28	5	4	5	5	5	5	5	5	5	5	5	3	4
ID: 29	5	5	5	5	5	5	5	5	5	5	5	4	5
ID: 30	5	5	5	5	4	5	5	5	4	5	5	5	5
ID: 31	5	5	5	5	5	5	5	4	5	5	4	3	5
ID: 32	5	5	5	5	5	4	4	5	5	5	5	4	4
ID: 33	5	5	5	5	5	5	5	5	5	5	5	5	5
ID: 34	4	5	4	4	5	5	5	5	5	5	5	4	5
ID: 35	5	5	5	5	5	5	5	5	5	5	5	3	5
Mean	4.88571	4.91429	4.88571	4.85714	4.88571	4.88571	4.85714	4.88571	4.88571	4.85714	4.88571	3.85714	4.82857

## Sheet: FMEA+
Parameters	Score
Severity
Detectability
Occurrence
FMEA+ Final Score (RPN)	0
** Normalized - Weighted Score Values
Score	Risk Level	Level
3.694≥RPN	Acceptable risk	1
3.694<RPN≤16.550	Tolerable Risk (ALARP*)	2
RPN>16.550	Unacceptable risk	3

## Sheet: Risk Assessment
Risk No.	Actual statistics of accidents	FMEA RPN Level	FMEA+ RPN Level
1	1	2	2				Actual statistics of accidents	Value		Method	Category	Predicted Risk (%)/ (All of risks)	Actual Statistics	Prediction Percentage
2	0	1	1				Without damage	0		FMEA	Acceptable	29	Without damage (n=32)	78
3	0	1	1				Minor damage	1		FMEA	Tolerable	40	Minor damage (n=30)	63
4	2	3	3				Severe damage	2		FMEA	Unacceptable	31	Severe damage (n=9)	66
5	1	2	2							FMEA+	Acceptable	20	Without damage (n=32)	72
6	0	2	1							FMEA+	Tolerable	43	Minor damage (n=30)	73
7	1	1	3				FMEA RPN Level	Value		FMEA+	Unacceptable	37	Severe damage (n=9)	89
8	1	2	2				Low	1
9	0	1	1				Moderate	2
10	2	2	3				High	3
11	0	1	1
12	1	2	2
13	0	2	2				FMEA+ RPN Level	Value
14	2	3	3				Low	1
15	0	1	1				Moderate	2
16	0	1	1				High	3
17	1	2	3
18	0	1	1
19	1	3	2
20	0	2	2
21	1	1	2
22	1	2	2
23	0	1	1
24	1	1	3
25	0	1	1
26	1	1	2
27	1	2	2
28	0	1	1
29	2	2	3
30	0	2	2
31	1	2	2
32	2	3	3
33	0	1	1
34	1	1	2
35	0	2	1
36	1	3	3
37	0	1	2
38	2	2	2
39	1	2	2
40	0	2	1
41	2	3	3
42	0	1	2
43	1	2	3
44	0	2	2
45	1	1	2
46	0	1	1
47	1	2	3
48	0	1	1
49	1	1	2
50	2	3	3
51	0	1	1
52	1	2	2
53	0	1	2
54	0	1	1
55	1	1	2
56	0	1	1
57	2	3	3
58	1	2	2
59	1	2	2
60	0	1	2
61	0	1	1
62	1	2	3
63	1	2	3
64	0	1	2
65	1	1	2
66	0	1	1
67	1	2	2
68	0	1	1
69	1	2	2
70	1	2	2
71	0	1	1
** Statistics on risk levels of actual events that have occurred
*** Normalized - Weighted Score Values
